# Supplementary material for: Towards an Evidence-Based Recommendation for a Balanced Breakfast—A Proposal from the International Breakfast Research Initiative
Source: Nutrients. 2018 Oct 18;10(10):1540. doi: 10.3390/nu10101540 (PMC6213610; doi:10.3390/nu10101540)
Supplement: Supplementary file 1 [file nutrients-10-01540-s001.zip]

Archive with 1 entries (1 files):
- nutrients-357826-SI.pdf
